# Supplementary material for: A phylogenetic method to perform genome-wide association studies in microbes that accounts for population structure and recombination
Source: PLoS Comput Biol. 2018 Feb 5;14(2):e1005958. doi: 10.1371/journal.pcbi.1005958 (PMC5814097; doi:10.1371/journal.pcbi.1005958)
Supplement: S1 File — (XLS) [file pcbi.1005958.s012.xls]

## Sheet: S1_File
id	isolate	country	continent	year	disease	source	species	serogroup	penicillin	penicillin_range	ENA_accession	date_entered	datestamp
945	0031/93	Czech Republic	Europe	1993	carrier	throat swab	Neisseria meningitidis	B	0.032	<=0.06 (susceptible)	ERR133700	2007-03-29	2017-02-16
964	0057/93	Czech Republic	Europe	1993	carrier	throat swab	Neisseria meningitidis	B	0.008	<=0.06 (susceptible)	ERR133711	2007-03-29	2017-02-16
965	0058/93	Czech Republic	Europe	1993	carrier	throat swab	Neisseria meningitidis	B	0.008	<=0.06 (susceptible)	ERR133712	2007-03-29	2017-02-16
969	0062/93	Czech Republic	Europe	1993	carrier	throat swab	Neisseria meningitidis	B	0.008	<=0.06 (susceptible)	ERR133716	2007-03-29	2017-02-16
976	0070/93	Czech Republic	Europe	1993	carrier	throat swab	Neisseria meningitidis	B	0.008	<=0.06 (susceptible)	ERR133723	2007-03-29	2017-02-16
991	0091/93	Czech Republic	Europe	1993	carrier	throat swab	Neisseria meningitidis	B	0.008	<=0.06 (susceptible)	ERR133734	2007-03-29	2017-02-16
1585	0117/93	Czech Republic	Europe	1993	carrier	throat swab	Neisseria meningitidis	B	0.016	<=0.06 (susceptible)	ERR133743	2007-03-29	2017-02-16
1588	0120/93	Czech Republic	Europe	1993	carrier	throat swab	Neisseria meningitidis	B	0.032	<=0.06 (susceptible)	ERR133745	2007-03-29	2017-02-16
1618	0228/93	Czech Republic	Europe	1993	carrier	throat swab	Neisseria meningitidis	B	0.032	<=0.06 (susceptible)	ERR137097	2007-03-29	2017-02-16
1655	0279/93	Czech Republic	Europe	1993	carrier	throat swab	Neisseria meningitidis	B	0.032	<=0.06 (susceptible)	ERR137132	2007-03-29	2017-02-16
1656	0280/93	Czech Republic	Europe	1993	carrier	throat swab	Neisseria meningitidis	B	0.032	<=0.06 (susceptible)	ERR137133	2007-03-29	2017-02-16
1885	0298/93	Czech Republic	Europe	1993	carrier	throat swab	Neisseria meningitidis	B	0.016	<=0.06 (susceptible)	ERR137138	2007-03-29	2017-02-16
1948	0305/93	Czech Republic	Europe	1993	carrier	throat swab	Neisseria meningitidis	B	0.008	<=0.06 (susceptible)	ERR137144	2007-03-29	2017-02-16
1949	0306/93	Czech Republic	Europe	1993	carrier	throat swab	Neisseria meningitidis	B	0.063	>0.06 - 1 (intermediate)	ERR137145	2007-03-29	2017-02-16
2220	0312/93	Czech Republic	Europe	1993	carrier	throat swab	Neisseria meningitidis	B	0.032	<=0.06 (susceptible)	ERR137149	2007-03-29	2017-02-16
4145	0148/00	Czech Republic	Europe	2000	invasive (unspecified/other)	CSF	Neisseria meningitidis	B	0.032	<=0.06 (susceptible)	ERR310532	2003-11-26	2017-02-16
5171	0085/00	Czech Republic	Europe	2000	invasive (unspecified/other)	CSF	Neisseria meningitidis	B	0.016	<=0.06 (susceptible)	ERR310530	2004-04-07	2017-02-16
7891	0179/04	Czech Republic	Europe	2004	invasive (unspecified/other)	blood	Neisseria meningitidis	B	0.063	>0.06 - 1 (intermediate)	ERR310539	2006-08-22	2017-02-16
7892	0263/04	Czech Republic	Europe	2004	invasive (unspecified/other)	blood	Neisseria meningitidis	B	0.063	>0.06 - 1 (intermediate)	ERR310540	2006-08-22	2017-02-16
8139	0320/93	Czech Republic	Europe	1993	carrier	throat swab	Neisseria meningitidis	B	0.016	<=0.06 (susceptible)	ERR137154	2007-03-29	2017-02-16
8141	0322/93	Czech Republic	Europe	1993	carrier	throat swab	Neisseria meningitidis	B	0.032	<=0.06 (susceptible)	ERR137156	2007-03-29	2017-02-16
8144	0325/93	Czech Republic	Europe	1993	carrier	throat swab	Neisseria meningitidis	B	0.016	<=0.06 (susceptible)	ERR137159	2007-03-29	2017-02-16
8149	0335/93	Czech Republic	Europe	1993	carrier	throat swab	Neisseria meningitidis	B	0.016	<=0.06 (susceptible)	ERR137164	2007-03-29	2017-02-16
8151	0337/93	Czech Republic	Europe	1993	carrier	throat swab	Neisseria meningitidis	B	0.016	<=0.06 (susceptible)	ERR137166	2007-03-29	2017-02-16
8156	0342/93	Czech Republic	Europe	1993	carrier	throat swab	Neisseria meningitidis	B	0.016	<=0.06 (susceptible)	ERR137170	2007-03-29	2017-02-16
9214	0006/93	Czech Republic	Europe	1993	invasive (unspecified/other)	CSF	Neisseria meningitidis	B	0.016	<=0.06 (susceptible)	ERR133685	2007-09-24	2017-02-16
9215	0177/93	Czech Republic	Europe	1993	invasive (unspecified/other)	CSF	Neisseria meningitidis	B	0.016	<=0.06 (susceptible)	ERR133746	2007-09-24	2017-02-16
14777	0010/93	Czech Republic	Europe	1993	invasive (unspecified/other)		Neisseria meningitidis	B	0.032	<=0.06 (susceptible)	ERR133688	2010-03-15	2017-02-16
14782	0012/93	Czech Republic	Europe	1993	invasive (unspecified/other)		Neisseria meningitidis	B	0.016	<=0.06 (susceptible)	ERR133690	2010-03-15	2017-02-16
15172	0282/93	Czech Republic	Europe	1993	invasive (unspecified/other)		Neisseria meningitidis	B	0.016	<=0.06 (susceptible)	ERR137134	2010-03-15	2017-02-16
15249	0379/93	Czech Republic	Europe	1993	invasive (unspecified/other)		Neisseria meningitidis	B	0.032	<=0.06 (susceptible)	ERR137173	2010-03-15	2017-02-16
35227	09.1126.Y	UK	Europe	2009	invasive (unspecified/other)	blood	Neisseria meningitidis	B	0.25	>0.06 - 1 (intermediate)	ERR847079	2015-03-24	2017-02-16
35228	09.1208.P	UK	Europe	2009	invasive (unspecified/other)	blood	Neisseria meningitidis	B	0.03	<=0.06 (susceptible)	ERR847080	2015-03-24	2017-02-16
35229	09.1211.Y	UK	Europe	2009	invasive (unspecified/other)	CSF	Neisseria meningitidis	B	0.03	<=0.06 (susceptible)	ERR847081	2015-03-24	2017-02-16
35230	09.1292.T	UK	Europe	2009	invasive (unspecified/other)	blood	Neisseria meningitidis	B	0.25	>0.06 - 1 (intermediate)	ERR847082	2015-03-24	2017-02-16
35231	09.1331.Y	UK	Europe	2009	invasive (unspecified/other)	blood	Neisseria meningitidis	B	0.12	>0.06 - 1 (intermediate)	ERR847083	2015-03-24	2017-02-16
35232	09.1368.F	UK	Europe	2009	invasive (unspecified/other)	blood	Neisseria meningitidis	B	0.06	<=0.06 (susceptible)	ERR847084	2015-03-24	2017-02-16
35234	09.1402.B	UK	Europe	2009	invasive (unspecified/other)	CSF	Neisseria meningitidis	B	0.06	<=0.06 (susceptible)	ERR847086	2015-03-24	2017-02-24
35235	09.1453.F	UK	Europe	2009	invasive (unspecified/other)	blood	Neisseria meningitidis	B	0.03	<=0.06 (susceptible)	ERR847087	2015-03-24	2017-02-16
35236	09.1507.Q	UK	Europe	2009	invasive (unspecified/other)	CSF	Neisseria meningitidis	B	0.03	<=0.06 (susceptible)	ERR847088	2015-03-24	2017-02-16
35237	09.1514.A	UK	Europe	2009	invasive (unspecified/other)	blood	Neisseria meningitidis	B	0.03	<=0.06 (susceptible)	ERR847089	2015-03-24	2017-02-16
35238	09.1557.B	UK	Europe	2009	invasive (unspecified/other)	CSF	Neisseria meningitidis	B	0.06	<=0.06 (susceptible)	ERR847090	2015-03-24	2017-02-24
35239	09.1580.V	UK	Europe	2009	invasive (unspecified/other)	blood	Neisseria meningitidis	B	0.06	<=0.06 (susceptible)	ERR847091	2015-03-24	2017-02-24
35240	09.1595.J	UK	Europe	2009	invasive (unspecified/other)	blood	Neisseria meningitidis	B	0.25	>0.06 - 1 (intermediate)	ERR847092	2015-03-24	2017-02-16
35241	09.1619.R	UK	Europe	2009	invasive (unspecified/other)	blood	Neisseria meningitidis	B	0.045	<=0.06 (susceptible)	ERR847093	2015-03-24	2017-02-16
35242	09.1857.M	UK	Europe	2009	invasive (unspecified/other)	blood	Neisseria meningitidis	B	0.003	<=0.06 (susceptible)	ERR847094	2015-03-24	2017-02-24
35243	09.1858.V	UK	Europe	2009	invasive (unspecified/other)	blood	Neisseria meningitidis	B	0.03	<=0.06 (susceptible)	ERR847095	2015-03-24	2017-02-16
35244	09.1893.P	UK	Europe	2009	invasive (unspecified/other)	blood	Neisseria meningitidis	B	0.023	<=0.06 (susceptible)	ERR847096	2015-03-24	2017-02-16
35245	09.1976.T	UK	Europe	2009	invasive (unspecified/other)	blood	Neisseria meningitidis	B	0.25	>0.06 - 1 (intermediate)	ERR847097	2015-03-24	2017-02-16
35246	09.1999.X	UK	Europe	2009	invasive (unspecified/other)	blood	Neisseria meningitidis	B	0.375	>0.06 - 1 (intermediate)	ERR847098	2015-03-24	2017-02-16
35247	09.2014.G	UK	Europe	2009	invasive (unspecified/other)	CSF	Neisseria meningitidis	B	0.06	<=0.06 (susceptible)	ERR847099	2015-03-24	2017-02-16
35248	09.2045.J	UK	Europe	2009	invasive (unspecified/other)	blood	Neisseria meningitidis	B	0.06	<=0.06 (susceptible)	ERR847100	2015-03-24	2017-02-16
35250	09.2082.C	UK	Europe	2009	invasive (unspecified/other)	blood	Neisseria meningitidis	B	0.03	<=0.06 (susceptible)	ERR847102	2015-03-24	2017-02-14
35251	09.2204.A	UK	Europe	2009	invasive (unspecified/other)	blood	Neisseria meningitidis	B	0.08	>0.06 - 1 (intermediate)	ERR847103	2015-03-24	2017-02-16
35252	09.2270.V	UK	Europe	2009	invasive (unspecified/other)	blood	Neisseria meningitidis	B	0.045	<=0.06 (susceptible)	ERR847104	2015-03-24	2017-02-16
35253	09.2386.V	UK	Europe	2009	invasive (unspecified/other)	blood	Neisseria meningitidis	B	0.045	<=0.06 (susceptible)	ERR847105	2015-03-24	2017-02-16
35254	09.2439.W	UK	Europe	2009	invasive (unspecified/other)	blood	Neisseria meningitidis	B	0.18	>0.06 - 1 (intermediate)	ERR847106	2015-03-24	2017-02-24
35255	09.2522.Q	UK	Europe	2009	invasive (unspecified/other)	blood	Neisseria meningitidis	B	0.06	<=0.06 (susceptible)	ERR847107	2015-03-24	2017-02-16
35256	09.2622.N	UK	Europe	2009	invasive (unspecified/other)	blood	Neisseria meningitidis	B	0.012	<=0.06 (susceptible)	ERR847108	2015-03-24	2017-02-16
35257	09.2658.E	UK	Europe	2009	invasive (unspecified/other)	blood	Neisseria meningitidis	B	0.03	<=0.06 (susceptible)	ERR847109	2015-03-24	2017-02-16
35259	09.2935.B	UK	Europe	2009	invasive (unspecified/other)	blood	Neisseria meningitidis	B	0.03	<=0.06 (susceptible)	ERR847111	2015-03-24	2017-02-14
35260	09.2939.N	UK	Europe	2009	invasive (unspecified/other)	blood	Neisseria meningitidis	B	0.06	<=0.06 (susceptible)	ERR847112	2015-03-24	2017-02-24
35261	09.2961.S	UK	Europe	2009	invasive (unspecified/other)	blood	Neisseria meningitidis	B	0.045	<=0.06 (susceptible)	ERR847113	2015-03-24	2017-02-16
35262	09.3026.N	UK	Europe	2009	invasive (unspecified/other)	blood	Neisseria meningitidis	B	0.06	<=0.06 (susceptible)	ERR847114	2015-03-24	2017-02-16
35263	09.3029.P	UK	Europe	2009	invasive (unspecified/other)	other	Neisseria meningitidis	B	0.06	<=0.06 (susceptible)	ERR847115	2015-03-24	2017-02-16
35264	09.3063.L	UK	Europe	2009	invasive (unspecified/other)	blood	Neisseria meningitidis	B	0.125	>0.06 - 1 (intermediate)	ERR847116	2015-03-24	2017-02-16
35265	09.3091.W	UK	Europe	2009	invasive (unspecified/other)	blood	Neisseria meningitidis	B	0.06	<=0.06 (susceptible)	ERR847117	2015-03-24	2017-02-16
35267	09.3271.E	Iceland	Europe	2009	invasive (unspecified/other)	blood	Neisseria meningitidis	B	0.03	<=0.06 (susceptible)	ERR847119	2015-03-24	2017-02-16
35269	09.3351.N	UK	Europe	2009	invasive (unspecified/other)	blood	Neisseria meningitidis	B	0.008	<=0.06 (susceptible)	ERR847121	2015-03-24	2017-02-16
35270	09.3368.H	UK	Europe	2009	invasive (unspecified/other)	blood	Neisseria meningitidis	B	0.03	<=0.06 (susceptible)	ERR847122	2015-03-24	2017-02-16
35272	10.1177.P	UK	Europe	2010	invasive (unspecified/other)	blood	Neisseria meningitidis	B	0.12	>0.06 - 1 (intermediate)	ERR847252	2015-03-24	2017-02-24
35273	10.1199.K	UK	Europe	2010	invasive (unspecified/other)	blood	Neisseria meningitidis	B	0.045	<=0.06 (susceptible)	ERR847125	2015-03-24	2017-02-16
35274	10.1352.R	UK	Europe	2010	invasive (unspecified/other)	blood	Neisseria meningitidis	B	0.18	>0.06 - 1 (intermediate)	ERR847126	2015-03-24	2017-02-24
35275	10.1430.T	UK	Europe	2010	invasive (unspecified/other)	joint fluid	Neisseria meningitidis	B	0.045	<=0.06 (susceptible)	ERR847127	2015-03-24	2017-02-24
35276	10.1516.S	UK	Europe	2010	invasive (unspecified/other)	blood	Neisseria meningitidis	B	0.023	<=0.06 (susceptible)	ERR847128	2015-03-24	2017-02-16
35277	10.1718.Z	UK	Europe	2010	invasive (unspecified/other)	blood	Neisseria meningitidis	B	0.06	<=0.06 (susceptible)	ERR847129	2015-03-24	2017-02-16
35278	10.1746.F	UK	Europe	2010	invasive (unspecified/other)	blood	Neisseria meningitidis	B	0.06	<=0.06 (susceptible)	ERR847130	2015-03-24	2017-02-16
35279	10.1962.Z	UK	Europe	2010	invasive (unspecified/other)	blood	Neisseria meningitidis	B	0.09	>0.06 - 1 (intermediate)	ERR847132	2015-03-24	2017-02-16
35280	10.2012.H	UK	Europe	2010	invasive (unspecified/other)	blood	Neisseria meningitidis	B	0.045	<=0.06 (susceptible)	ERR847133	2015-03-24	2017-02-16
35281	10.2126.Z	UK	Europe	2010	invasive (unspecified/other)	blood	Neisseria meningitidis	B	0.045	<=0.06 (susceptible)	ERR847134	2015-03-24	2017-02-16
35282	10.2240.T	UK	Europe	2010	invasive (unspecified/other)	blood	Neisseria meningitidis	B	0.12	>0.06 - 1 (intermediate)	ERR847135	2015-03-24	2017-02-16
35284	10.2289.A	UK	Europe	2010	invasive (unspecified/other)	blood	Neisseria meningitidis	B	0.047	<=0.06 (susceptible)	ERR847137	2015-03-24	2017-02-16
35285	10.2352.E	UK	Europe	2010	invasive (unspecified/other)	blood	Neisseria meningitidis	B	0.09	>0.06 - 1 (intermediate)	ERR847138	2015-03-24	2017-02-16
35286	10.2397.V	UK	Europe	2010	invasive (unspecified/other)	blood	Neisseria meningitidis	B	0.06	<=0.06 (susceptible)	ERR847139	2015-03-24	2017-02-16
35287	10.2422.K	UK	Europe	2010	invasive (unspecified/other)	CSF	Neisseria meningitidis	B	0.045	<=0.06 (susceptible)	ERR847140	2015-03-24	2017-02-16
35288	10.2509.N	UK	Europe	2010	invasive (unspecified/other)	blood	Neisseria meningitidis	B	0.023	<=0.06 (susceptible)	ERR847141	2015-03-24	2017-02-16
35290	10.2763.M	UK	Europe	2010	invasive (unspecified/other)	blood	Neisseria meningitidis	B	0.03	<=0.06 (susceptible)	ERR847143	2015-03-24	2017-02-16
35291	10.2850.R	UK	Europe	2010	invasive (unspecified/other)	blood	Neisseria meningitidis	B	0.045	<=0.06 (susceptible)	ERR847144	2015-03-24	2017-02-16
35292	10.2854.Q	UK	Europe	2010	invasive (unspecified/other)	blood	Neisseria meningitidis	B	0.06	<=0.06 (susceptible)	ERR847145	2015-03-24	2017-02-24
35293	10.2884.V	UK	Europe	2010	invasive (unspecified/other)	blood	Neisseria meningitidis	B	0.18	>0.06 - 1 (intermediate)	ERR847146	2015-03-24	2017-02-16
35294	10.3051.M	UK	Europe	2010	invasive (unspecified/other)	blood	Neisseria meningitidis	B	0.012	<=0.06 (susceptible)	ERR847147	2015-03-24	2017-02-16
35296	11.1071.G	UK	Europe	2011	invasive (unspecified/other)	blood	Neisseria meningitidis	B	0.023	<=0.06 (susceptible)	ERR847149	2015-03-24	2017-02-16
35297	11.1190.L	UK	Europe	2010	invasive (unspecified/other)	blood	Neisseria meningitidis	B	0.03	<=0.06 (susceptible)	ERR847150	2015-03-24	2017-02-16
35298	11.1286.D	UK	Europe	2011	invasive (unspecified/other)	blood	Neisseria meningitidis	B	0.045	<=0.06 (susceptible)	ERR847151	2015-03-24	2017-02-16
35299	11.1312.X	UK	Europe	2011	invasive (unspecified/other)	blood	Neisseria meningitidis	B	0.045	<=0.06 (susceptible)	ERR847152	2015-03-24	2017-02-16
35300	11.1376.W	UK	Europe	2011	invasive (unspecified/other)	CSF	Neisseria meningitidis	B	0.04	<=0.06 (susceptible)	ERR847153	2015-03-24	2017-02-24
35301	11.1392.G	UK	Europe	2011	invasive (unspecified/other)	blood	Neisseria meningitidis	B	0.18	>0.06 - 1 (intermediate)	ERR847154	2015-03-24	2017-02-16
35302	11.1426.J	UK	Europe	2011	invasive (unspecified/other)	blood	Neisseria meningitidis	B	0.06	<=0.06 (susceptible)	ERR847155	2015-03-24	2017-02-16
35303	11.1479.T	UK	Europe	2011	invasive (unspecified/other)	blood	Neisseria meningitidis	B	0.18	>0.06 - 1 (intermediate)	ERR847156	2015-03-24	2017-02-16
35304	11.1489.Z	UK	Europe	2011	invasive (unspecified/other)	blood	Neisseria meningitidis	B	0.03	<=0.06 (susceptible)	ERR847157	2015-03-24	2017-02-16
35305	11.1575.Q	UK	Europe	2011	invasive (unspecified/other)	CSF	Neisseria meningitidis	B	0.375	>0.06 - 1 (intermediate)	ERR847158	2015-03-24	2017-02-16
35306	11.1688.D	UK	Europe	2011	invasive (unspecified/other)	blood	Neisseria meningitidis	B	0.06	<=0.06 (susceptible)	ERR847159	2015-03-24	2017-02-16
35307	11.1709.B	UK	Europe	2011	invasive (unspecified/other)	blood	Neisseria meningitidis	B	0.06	<=0.06 (susceptible)	ERR847160	2015-03-24	2017-02-24
35308	11.1825.A	UK	Europe	2011	invasive (unspecified/other)	blood	Neisseria meningitidis	B	0.09	>0.06 - 1 (intermediate)	ERR847161	2015-03-24	2017-02-16
35309	11.1826.C	UK	Europe	2011	invasive (unspecified/other)	CSF	Neisseria meningitidis	B	0.06	<=0.06 (susceptible)	ERR847162	2015-03-24	2017-02-16
35310	11.2087.F	UK	Europe	2011	invasive (unspecified/other)	CSF	Neisseria meningitidis	B	0.12	>0.06 - 1 (intermediate)	ERR847163	2015-03-24	2017-02-24
35311	11.2169.T	UK	Europe	2011	invasive (unspecified/other)	blood	Neisseria meningitidis	B	0.12	>0.06 - 1 (intermediate)	ERR847164	2015-03-24	2017-02-16
35312	11.2463.D	UK	Europe	2011	invasive (unspecified/other)	blood	Neisseria meningitidis	B	0.03	<=0.06 (susceptible)	ERR847165	2015-03-24	2017-02-16
35313	11.2525.L	UK	Europe	2011	invasive (unspecified/other)	blood	Neisseria meningitidis	B	0.09	>0.06 - 1 (intermediate)	ERR847166	2015-03-24	2017-02-16
35315	11.3133.X	UK	Europe	2011	invasive (unspecified/other)	blood	Neisseria meningitidis	B	0.18	>0.06 - 1 (intermediate)	ERR847168	2015-03-24	2017-02-16
35316	11.3808.A	UK	Europe	2011	invasive (unspecified/other)	blood	Neisseria meningitidis	B	0.06	<=0.06 (susceptible)	ERR847169	2015-03-24	2017-02-16
35318	11.4891.D	UK	Europe	2011	invasive (unspecified/other)	CSF	Neisseria meningitidis	B	0.015	<=0.06 (susceptible)	ERR847171	2015-03-24	2017-02-16
35319	11.4999.T	UK	Europe	2011	invasive (unspecified/other)	blood	Neisseria meningitidis	B	0.12	>0.06 - 1 (intermediate)	ERR847172	2015-03-24	2017-02-16
35320	11.5380.D	UK	Europe	2011	invasive (unspecified/other)	blood	Neisseria meningitidis	B	0.25	>0.06 - 1 (intermediate)	ERR847173	2015-03-24	2017-02-14
35321	11.5384.H	UK	Europe	2011	invasive (unspecified/other)	blood	Neisseria meningitidis	B	0.045	<=0.06 (susceptible)	ERR847174	2015-03-24	2017-02-16
35322	11.5445.E	UK	Europe	2011	invasive (unspecified/other)	blood	Neisseria meningitidis	B	0.03	<=0.06 (susceptible)	ERR847175	2015-03-24	2017-02-24
35324	11.5842.B	UK	Europe	2011	invasive (unspecified/other)	blood	Neisseria meningitidis	B	0.03	<=0.06 (susceptible)	ERR847178	2015-03-24	2017-02-16
35325	11.5915.A	UK	Europe	2011	invasive (unspecified/other)	blood	Neisseria meningitidis	B	0.023	<=0.06 (susceptible)	ERR847179	2015-03-24	2017-02-24
35326	11.6644.A	UK	Europe	2011	invasive (unspecified/other)	CSF	Neisseria meningitidis	B	0.06	<=0.06 (susceptible)	ERR847180	2015-03-24	2017-02-16
35327	11.6835.D	UK	Europe	2011	invasive (unspecified/other)	blood	Neisseria meningitidis	B	0.03	<=0.06 (susceptible)	ERR847181	2015-03-24	2017-02-16
35328	11.7141.B	UK	Europe	2011	invasive (unspecified/other)	blood	Neisseria meningitidis	B	0.03	<=0.06 (susceptible)	ERR847182	2015-03-24	2017-02-16
35329	12.1092.Y	UK	Europe	2012	invasive (unspecified/other)	blood	Neisseria meningitidis	B	0.25	>0.06 - 1 (intermediate)	ERR847183	2015-03-24	2017-02-14
35330	12.1192.H	UK	Europe	2012	invasive (unspecified/other)	blood	Neisseria meningitidis	B	0.25	>0.06 - 1 (intermediate)	ERR847184	2015-03-24	2017-02-16
35331	12.1222.T	UK	Europe	2012	invasive (unspecified/other)	blood	Neisseria meningitidis	B	0.12	>0.06 - 1 (intermediate)	ERR847185	2015-03-24	2017-02-16
35334	12.8515.D	UK	Europe	2012	invasive (unspecified/other)	blood	Neisseria meningitidis	B	0.09	>0.06 - 1 (intermediate)	ERR847188	2015-03-24	2017-02-16
35335	12.8534.X	UK	Europe	2012	invasive (unspecified/other)	blood	Neisseria meningitidis	B	0.12	>0.06 - 1 (intermediate)	ERR847189	2015-03-24	2017-02-16
35337	13.1012.H	UK	Europe	2012	invasive (unspecified/other)	blood	Neisseria meningitidis	B	0.12	>0.06 - 1 (intermediate)	ERR847191	2015-03-24	2017-02-16
35339	13.1297.B	UK	Europe	2013	invasive (unspecified/other)	blood	Neisseria meningitidis	B	0.06	<=0.06 (susceptible)	ERR847193	2015-03-24	2017-02-16
35340	13.1370.Z	UK	Europe	2013	invasive (unspecified/other)	blood	Neisseria meningitidis	B	0.06	<=0.06 (susceptible)	ERR847194	2015-03-24	2017-02-24
35341	13.1395.T	UK	Europe	2013	invasive (unspecified/other)	blood	Neisseria meningitidis	B	0.06	<=0.06 (susceptible)	ERR847195	2015-03-24	2017-02-16
35342	13.1396.M	UK	Europe	2013	invasive (unspecified/other)	blood	Neisseria meningitidis	B	0.06	<=0.06 (susceptible)	ERR847196	2015-03-24	2017-02-16
35343	13.1682.M	UK	Europe	2013	invasive (unspecified/other)	blood	Neisseria meningitidis	B	0.06	<=0.06 (susceptible)	ERR847197	2015-03-24	2017-02-16
35344	13.2342.Z	UK	Europe	2013	invasive (unspecified/other)	blood	Neisseria meningitidis	B	0.09	>0.06 - 1 (intermediate)	ERR847198	2015-03-24	2017-02-16
35345	13.2973.F	UK	Europe	2013	invasive (unspecified/other)	CSF	Neisseria meningitidis	B	0.045	<=0.06 (susceptible)	ERR847199	2015-03-24	2017-02-16
35346	13.3065.D	UK	Europe	2013	invasive (unspecified/other)	blood	Neisseria meningitidis	B	0.12	>0.06 - 1 (intermediate)	ERR847200	2015-03-24	2017-02-16
35347	13.3207.X	UK	Europe	2013	invasive (unspecified/other)	blood	Neisseria meningitidis	B	0.023	<=0.06 (susceptible)	ERR847201	2015-03-24	2017-02-25
35350	13.3813.B	UK	Europe	2013	invasive (unspecified/other)	blood	Neisseria meningitidis	B	0.06	<=0.06 (susceptible)	ERR847204	2015-03-24	2017-02-16
35351	13.3867.V	UK	Europe	2013	invasive (unspecified/other)	blood	Neisseria meningitidis	B	0.06	<=0.06 (susceptible)	ERR847205	2015-03-24	2017-02-16
35352	13.4061.L	UK	Europe	2013	invasive (unspecified/other)	blood	Neisseria meningitidis	B	0.09	>0.06 - 1 (intermediate)	ERR847206	2015-03-24	2017-02-16
35353	13.4142.L	UK	Europe	2013	invasive (unspecified/other)	blood	Neisseria meningitidis	B	0.12	>0.06 - 1 (intermediate)	ERR847207	2015-03-24	2017-02-16
35354	13.4278.S	UK	Europe	2013	invasive (unspecified/other)	blood	Neisseria meningitidis	B	0.12	>0.06 - 1 (intermediate)	ERR847208	2015-03-24	2017-02-16
35355	13.4514.P	UK	Europe	2013	invasive (unspecified/other)	CSF	Neisseria meningitidis	B	0.18	>0.06 - 1 (intermediate)	ERR847209	2015-03-24	2017-02-24
35356	12.1860.E	UK	Europe	2012	invasive (unspecified/other)	CSF	Neisseria meningitidis	B	0.023	<=0.06 (susceptible)	ERR847210	2015-03-24	2017-02-16
35357	12.1954.S	UK	Europe	2012	invasive (unspecified/other)	blood	Neisseria meningitidis	B	0.045	<=0.06 (susceptible)	ERR847211	2015-03-24	2017-02-16
35358	12.2326.H	UK	Europe	2012	invasive (unspecified/other)	blood	Neisseria meningitidis	B	0.12	>0.06 - 1 (intermediate)	ERR847212	2015-03-24	2017-02-16
35360	12.2589.T	UK	Europe	2012	invasive (unspecified/other)	blood	Neisseria meningitidis	B	0.12	>0.06 - 1 (intermediate)	ERR847214	2015-03-24	2017-02-16
35361	12.2953.Y	UK	Europe	2012	invasive (unspecified/other)	blood	Neisseria meningitidis	B	0.045	<=0.06 (susceptible)	ERR847215	2015-03-24	2017-02-16
35362	12.3021.W	UK	Europe	2012	invasive (unspecified/other)	blood	Neisseria meningitidis	B	0.06	<=0.06 (susceptible)	ERR847216	2015-03-24	2017-02-16
35363	12.3084.V	UK	Europe	2012	invasive (unspecified/other)	blood	Neisseria meningitidis	B	0.25	>0.06 - 1 (intermediate)	ERR847217	2015-03-24	2017-02-16
35364	12.4811.X	UK	Europe	2012	invasive (unspecified/other)	blood	Neisseria meningitidis	B	0.19	>0.06 - 1 (intermediate)	ERR847218	2015-03-24	2017-02-16
35365	12.4819.T	UK	Europe	2012	invasive (unspecified/other)	blood	Neisseria meningitidis	B	0.094	>0.06 - 1 (intermediate)	ERR847219	2015-03-24	2017-02-16
35368	12.6364.V	UK	Europe	2012	invasive (unspecified/other)	CSF	Neisseria meningitidis	B	0.18	>0.06 - 1 (intermediate)	ERR847222	2015-03-24	2017-02-16
35369	12.6501.H	UK	Europe	2012	invasive (unspecified/other)	blood	Neisseria meningitidis	B	0.03	<=0.06 (susceptible)	ERR847223	2015-03-24	2017-02-16
35372	12.7377.D	UK	Europe	2012	invasive (unspecified/other)	CSF	Neisseria meningitidis	B	0.09	>0.06 - 1 (intermediate)	ERR847226	2015-03-24	2017-02-16
35373	12.7548.W	UK	Europe	2012	invasive (unspecified/other)	CSF	Neisseria meningitidis	B	0.06	<=0.06 (susceptible)	ERR847227	2015-03-24	2017-02-16
35374	12.8180.Y	UK	Europe	2012	invasive (unspecified/other)	blood	Neisseria meningitidis	B	0.09	>0.06 - 1 (intermediate)	ERR847228	2015-03-24	2017-02-16
35375	12.8381.Y	UK	Europe	2012	invasive (unspecified/other)	blood	Neisseria meningitidis	B	0.06	<=0.06 (susceptible)	ERR847229	2015-03-24	2017-02-16
35378	09.1936.F	UK	Europe	2009	invasive (unspecified/other)	CSF	Neisseria meningitidis	B	0.045	<=0.06 (susceptible)	ERR847232	2015-03-24	2017-02-16
35379	09.2807.A	UK	Europe	2009	invasive (unspecified/other)	blood	Neisseria meningitidis	B	0.25	>0.06 - 1 (intermediate)	ERR847233	2015-03-24	2017-02-24
35381	13.4765.S	UK	Europe	2013	invasive (unspecified/other)	blood	Neisseria meningitidis	B	0.09	>0.06 - 1 (intermediate)	ERR847235	2015-03-24	2017-02-16
35383	13.5135.Z	UK	Europe	2013	invasive (unspecified/other)	blood	Neisseria meningitidis	B	0.45	>0.06 - 1 (intermediate)	ERR847237	2015-03-24	2017-02-16
35385	13.5226.K	UK	Europe	2013	invasive (unspecified/other)	CSF	Neisseria meningitidis	B	0.06	<=0.06 (susceptible)	ERR847239	2015-03-24	2017-02-16
35386	13.5556.G	UK	Europe	2013	invasive (unspecified/other)	CSF	Neisseria meningitidis	B	0.06	<=0.06 (susceptible)	ERR847240	2015-03-24	2017-02-24
35387	13.5557.N	UK	Europe	2013	invasive (unspecified/other)	blood	Neisseria meningitidis	B	0.06	<=0.06 (susceptible)	ERR847241	2015-03-24	2017-02-24
35388	13.6067.H	UK	Europe	2013	invasive (unspecified/other)	blood	Neisseria meningitidis	B	0.06	<=0.06 (susceptible)	ERR847242	2015-03-24	2017-02-16
35389	13.6117.K	UK	Europe	2013	invasive (unspecified/other)	blood	Neisseria meningitidis	B	0.06	<=0.06 (susceptible)	ERR847243	2015-03-24	2017-02-24
35390	13.6161.J	UK	Europe	2013	invasive (unspecified/other)	blood	Neisseria meningitidis	B	0.03	<=0.06 (susceptible)	ERR847244	2015-03-24	2017-02-16
35392	13.6756.W	UK	Europe	2013	invasive (unspecified/other)	blood	Neisseria meningitidis	B	0.06	<=0.06 (susceptible)	ERR847246	2015-03-24	2017-02-16
35394	13.7552.F	UK	Europe	2013	invasive (unspecified/other)	blood	Neisseria meningitidis	B	0.18	>0.06 - 1 (intermediate)	ERR847248	2015-03-24	2017-02-16
35395	13.7896.B	UK	Europe	2013	invasive (unspecified/other)	blood	Neisseria meningitidis	B	0.06	<=0.06 (susceptible)	ERR847249	2015-03-24	2017-02-16
35396	13.8092.Q	UK	Europe	2013	invasive (unspecified/other)	blood	Neisseria meningitidis	B	0.06	<=0.06 (susceptible)	ERR847250	2015-03-24	2017-02-24
