# Supplementary material for: A phylogenetic method to perform genome-wide association studies in microbes that accounts for population structure and recombination
Source: PLoS Comput Biol. 2018 Feb 5;14(2):e1005958. doi: 10.1371/journal.pcbi.1005958 (PMC5814097; doi:10.1371/journal.pcbi.1005958)
Supplement: S3 File — (XLS) [file pcbi.1005958.s014.xls]

## Sheet: S3_File
SNP.locus	terminal	simultaneous	subsequent	locus	gene ID	gene product
28077.g			x	270097	NEIS0376	putative sugar-phosphate nucleotidyl transferase
109512.c		x		1093364	NEIS1556	transcription elongation factor NusA
123261.c	x			1241046	NEIS1751	UDP-N-acetylmuramoylalanyl-D-glutamate--2, 6-diaminopimelate ligase
123263.a	x			1241050	NEIS1751	UDP-N-acetylmuramoylalanyl-D-glutamate--2, 6-diaminopimelate ligase
123266.t	x			1241056	NEIS1751	UDP-N-acetylmuramoylalanyl-D-glutamate--2, 6-diaminopimelate ligase
123378.c		x		1241721	NEIS1751	UDP-N-acetylmuramoylalanyl-D-glutamate--2, 6-diaminopimelate ligase
123380.a		x		1241724	NEIS1751	UDP-N-acetylmuramoylalanyl-D-glutamate--2, 6-diaminopimelate ligase
123736.c	x			1243959	NEIS1753 (penA)	penicillin-binding protein 2
123740.g	x			1243977	NEIS1753 (penA)	penicillin-binding protein 2
123741.c	x			1243986	NEIS1753 (penA)	penicillin-binding protein 2
123743.c	x			1243995	NEIS1753 (penA)	penicillin-binding protein 2
123746.c	x			1244001	NEIS1753 (penA)	penicillin-binding protein 2
123749.g	x			1244010	NEIS1753 (penA)	penicillin-binding protein 2
123752.t	x			1244016	NEIS1753 (penA)	penicillin-binding protein 2
123753.c	x			1244018	NEIS1753 (penA)	penicillin-binding protein 2
123755.c	x			1244022	NEIS1753 (penA)	penicillin-binding protein 2
123757.a	x			1244032	NEIS1753 (penA)	penicillin-binding protein 2
123758.c	x			1244034	NEIS1753 (penA)	penicillin-binding protein 2
123760.t	x			1244037	NEIS1753 (penA)	penicillin-binding protein 2
123761.c	x			1244040	NEIS1753 (penA)	penicillin-binding protein 2
123761.t	x			1244040	NEIS1753 (penA)	penicillin-binding protein 2
123762.t	x			1244043	NEIS1753 (penA)	penicillin-binding protein 2
123764.c	x			1244058	NEIS1753 (penA)	penicillin-binding protein 2
123766.c	x			1244067	NEIS1753 (penA)	penicillin-binding protein 2
123776.c	x			1244109	NEIS1753 (penA)	penicillin-binding protein 2
123777.c	x			1244110	NEIS1753 (penA)	penicillin-binding protein 2
123779.t	x			1244118	NEIS1753 (penA)	penicillin-binding protein 2
123780.g	x			1244134	NEIS1753 (penA)	penicillin-binding protein 2
123791.a	x			1244185	NEIS1753 (penA)	penicillin-binding protein 2
123792.c	x			1244190	NEIS1753 (penA)	penicillin-binding protein 2
