# Supplementary material for: A phylogenetic method to perform genome-wide association studies in microbes that accounts for population structure and recombination
Source: PLoS Comput Biol. 2018 Feb 5;14(2):e1005958. doi: 10.1371/journal.pcbi.1005958 (PMC5814097; doi:10.1371/journal.pcbi.1005958)
Supplement: S4 File — These loci were identified as significantly associated with the binary penicillin resistance phenotype, resistant (MIC < = 0.06) versus susceptible (MIC > 0.06), when treeWAS was applied to a dataset of 171 core SNPs extracted from serogroup B Neisseria meningitidis whole-genome sequences. (XLS) [file pcbi.1005958.s015.xls]

## Sheet: S4_File
id	isolate	country	continent	year	disease	source	species	serogroup	ENA_accession	date_entered	datestamp
642	312 901	UK	Europe	1996	invasive (unspecified/other)		Neisseria meningitidis	C	ERS006926	2001-02-07	2017-03-23
662	2837	UK	Europe	1997	invasive (unspecified/other)		Neisseria meningitidis	C	ERR063503	2001-02-07	2017-03-23
665	2845	UK	Europe	1997	carrier		Neisseria meningitidis	C	ERR063495	2001-02-07	2017-03-23
666	2843	UK	Europe	1997	carrier		Neisseria meningitidis	C	ERR063497	2001-02-07	2017-03-23
667	2842	UK	Europe	1997	carrier		Neisseria meningitidis	C	ERR063498	2001-02-07	2017-03-23
669	2846	UK	Europe	1997	carrier		Neisseria meningitidis	C	ERR063494	2001-02-07	2017-03-23
670	2840	UK	Europe	1997	invasive (unspecified/other)		Neisseria meningitidis	C	ERR063500	2001-02-07	2017-03-23
671	2844	UK	Europe	1997	invasive (unspecified/other)		Neisseria meningitidis	C	ERR063496	2001-02-07	2017-03-23
672	2847	UK	Europe	1997	invasive (unspecified/other)		Neisseria meningitidis	C	ERR063493	2001-02-07	2017-03-23
684	0259/93	Czech Republic	Europe	1993	invasive (unspecified/other)		Neisseria meningitidis	C	ERR036073	2001-02-07	2017-03-23
932	0015/93	Czech Republic	Europe	1993	carrier	throat swab	Neisseria meningitidis	C	ERR133693	2007-03-29	2017-03-23
939	0022/93	Czech Republic	Europe	1993	carrier	throat swab	Neisseria meningitidis	C	ERR036099	2007-03-29	2017-03-23
940	0023/93	Czech Republic	Europe	1993	carrier	throat swab	Neisseria meningitidis	C	ERR036103	2007-03-29	2017-03-23
942	0025/93	Czech Republic	Europe	1993	carrier	throat swab	Neisseria meningitidis	C	ERR036104	2007-03-29	2017-03-23
946	0033/93	Czech Republic	Europe	1993	carrier	throat swab	Neisseria meningitidis	C	ERR036105	2007-03-29	2017-03-23
948	0035/93	Czech Republic	Europe	1993	carrier	throat swab	Neisseria meningitidis	C	ERR036106	2007-03-29	2017-03-23
949	0036/93	Czech Republic	Europe	1993	carrier	throat swab	Neisseria meningitidis	C	ERR036107	2007-03-29	2017-03-23
950	0037/93	Czech Republic	Europe	1993	carrier	throat swab	Neisseria meningitidis	C	ERR036108	2007-03-29	2017-03-23
952	0039/93	Czech Republic	Europe	1993	carrier	throat swab	Neisseria meningitidis	C	ERR036109	2007-03-29	2017-03-23
954	0042/93	Czech Republic	Europe	1993	carrier	throat swab	Neisseria meningitidis	C	ERR036110	2007-03-29	2017-03-23
955	0043/93	Czech Republic	Europe	1993	carrier	throat swab	Neisseria meningitidis	C	ERR036100	2007-03-29	2017-03-23
957	0045/93	Czech Republic	Europe	1993	carrier	throat swab	Neisseria meningitidis	C	ERR036101	2007-03-29	2017-03-23
958	0046/93	Czech Republic	Europe	1993	carrier	throat swab	Neisseria meningitidis	C	ERR036102	2007-03-29	2017-03-23
973	0067/93	Czech Republic	Europe	1993	carrier	throat swab	Neisseria meningitidis	C	ERR133720	2007-03-29	2017-03-23
977	0071/93	Czech Republic	Europe	1993	carrier	throat swab	Neisseria meningitidis	C	ERR133724	2007-03-29	2017-03-23
978	0073/93	Czech Republic	Europe	1993	carrier	throat swab	Neisseria meningitidis	C	ERR036112	2007-03-29	2017-03-23
979	0074/93	Czech Republic	Europe	1993	carrier	throat swab	Neisseria meningitidis	C	ERR036116	2007-03-29	2017-03-23
981	0078/93	Czech Republic	Europe	1993	carrier	throat swab	Neisseria meningitidis	C	ERR133726	2007-03-29	2017-03-23
982	0079/93	Czech Republic	Europe	1993	carrier	throat swab	Neisseria meningitidis	C	ERR036118	2007-03-29	2017-03-23
992	0093/93	Czech Republic	Europe	1993	carrier	throat swab	Neisseria meningitidis	C	ERR036119	2007-03-29	2017-03-23
993	0095/93	Czech Republic	Europe	1993	carrier	throat swab	Neisseria meningitidis	C	ERR036120	2007-03-29	2017-03-23
994	0096/93	Czech Republic	Europe	1993	carrier	throat swab	Neisseria meningitidis	C	ERR036121	2007-03-29	2017-03-23
1169	BM45	Greece	Europe	1996	invasive (unspecified/other)	CSF	Neisseria meningitidis	C	ERR522738	2001-02-07	2017-03-23
1170	BM45a	Greece	Europe	1996	carrier	throat swab	Neisseria meningitidis	C	ERR522746	2001-02-07	2017-03-23
1178	W-72	Greece	Europe	1997	invasive (unspecified/other)	CSF	Neisseria meningitidis	C	ERR522777	2001-02-07	2017-03-23
1179	W-72a	Greece	Europe	1997	carrier	throat swab	Neisseria meningitidis	C	ERR522785	2001-02-07	2017-03-23
1180	W-72b	Greece	Europe	1997	carrier	throat swab	Neisseria meningitidis	C	ERR522793	2001-02-07	2017-03-23
1207	M99 240593	UK	Europe	1999	invasive (unspecified/other)		Neisseria meningitidis	C	ERR557644	2001-02-07	2017-03-23
1212	0099/93	Czech Republic	Europe	1993	carrier	throat swab	Neisseria meningitidis	C	ERR036122	2007-03-29	2017-03-23
1571	0102/93	Czech Republic	Europe	1993	carrier	throat swab	Neisseria meningitidis	C	ERR036113	2007-03-29	2017-03-23
1572	0103/93	Czech Republic	Europe	1993	carrier	throat swab	Neisseria meningitidis	C	ERR036114	2007-03-29	2017-03-23
1573	0104/93	Czech Republic	Europe	1993	carrier	throat swab	Neisseria meningitidis	C	ERR036115	2007-03-29	2017-03-23
1574	0105/93	Czech Republic	Europe	1993	carrier	throat swab	Neisseria meningitidis	C	ERR133736	2007-03-29	2017-03-23
1578	0109/93	Czech Republic	Europe	1993	carrier	throat swab	Neisseria meningitidis	C	ERR036060	2007-03-29	2017-03-23
1582	0113/93	Czech Republic	Europe	1993	carrier	throat swab	Neisseria meningitidis	C	ERR036064	2007-03-29	2017-03-23
1583	0115/93	Czech Republic	Europe	1993	carrier	throat swab	Neisseria meningitidis	C	ERR036065	2007-03-29	2017-03-23
1587	0119/93	Czech Republic	Europe	1993	carrier	throat swab	Neisseria meningitidis	C	ERR036066	2007-03-29	2017-03-23
1592	0201/93	Czech Republic	Europe	1993	carrier	throat swab	Neisseria meningitidis	C	ERR133754	2007-03-29	2017-03-23
1622	0232/93	Czech Republic	Europe	1993	carrier	throat swab	Neisseria meningitidis	C	ERR137101	2007-03-29	2017-03-23
1636	0248/93	Czech Republic	Europe	1993	carrier	throat swab	Neisseria meningitidis	C	ERR137115	2007-03-29	2017-03-23
1641	0254/93	Czech Republic	Europe	1993	carrier	throat swab	Neisseria meningitidis	C	ERR137120	2007-03-29	2017-03-23
1650	0270/93	Czech Republic	Europe	1993	carrier	throat swab	Neisseria meningitidis	C	ERR036067	2007-03-29	2017-03-23
1652	0272/93	Czech Republic	Europe	1993	carrier	throat swab	Neisseria meningitidis	C	ERR036068	2007-03-29	2017-03-23
1659	0297/93	Czech Republic	Europe	1993	carrier	throat swab	Neisseria meningitidis	C	ERR137137	2007-03-29	2017-03-23
1893	0003/93	Czech Republic	Europe	1993	invasive (unspecified/other)	CSF	Neisseria meningitidis	C	ERR133683	2001-02-07	2017-03-23
1941	0304/93	Czech Republic	Europe	1993	carrier	throat swab	Neisseria meningitidis	C	ERR137143	2007-03-29	2017-03-23
4193	OX9931563	UK	Europe	1999	carrier	throat swab	Neisseria meningitidis	C	ERR522813	2003-12-17	2017-03-23
8150	0336/93	Czech Republic	Europe	1993	carrier	throat swab	Neisseria meningitidis	C	ERR137165	2007-03-29	2017-03-23
8157	0381/93	Czech Republic	Europe	1993	carrier	throat swab	Neisseria meningitidis	C	ERR036069	2007-03-29	2017-03-23
8159	0383/93	Czech Republic	Europe	1993	carrier	throat swab	Neisseria meningitidis	C	ERR036070	2007-03-29	2017-03-23
14765	0002/93	Czech Republic	Europe	1993	invasive (unspecified/other)		Neisseria meningitidis	C	ERR036061	2010-03-15	2017-03-23
14776	0009/93	Czech Republic	Europe	1993	invasive (unspecified/other)		Neisseria meningitidis	C	ERR133687	2010-03-15	2017-03-23
15024	0181/93	Czech Republic	Europe	1993	invasive (unspecified/other)	blood	Neisseria meningitidis	C	ERR133747	2010-03-15	2017-03-23
15032	0186/93	Czech Republic	Europe	1993	invasive (unspecified/other)		Neisseria meningitidis	C	ERR036062	2010-03-15	2017-03-23
15035	0188/93	Czech Republic	Europe	1993	invasive (unspecified/other)		Neisseria meningitidis	C	ERR036063	2010-03-15	2017-03-23
15154	0264/93	Czech Republic	Europe	1993	invasive (unspecified/other)		Neisseria meningitidis	C	ERR036078	2010-03-15	2017-03-23
15174	0284/93	Czech Republic	Europe	1993	invasive (unspecified/other)		Neisseria meningitidis	C	ERR036079	2010-03-15	2017-03-23
15176	0287/93	Czech Republic	Europe	1993	invasive (unspecified/other)		Neisseria meningitidis	C	ERR036080	2010-03-15	2017-03-23
15238	0343/93	Czech Republic	Europe	1993	invasive (unspecified/other)		Neisseria meningitidis	C	ERR036081	2010-03-15	2017-03-23
15242	0351/93	Czech Republic	Europe	1993	invasive (unspecified/other)		Neisseria meningitidis	C	ERR036082	2010-03-15	2017-03-23
15255	0390/93	Czech Republic	Europe	1993	invasive (unspecified/other)	CSF	Neisseria meningitidis	C	ERR137175	2010-03-15	2017-03-23
15261	0400/93	Czech Republic	Europe	1993	invasive (unspecified/other)		Neisseria meningitidis	C	ERR036084	2010-03-15	2017-03-23
15315	0489/93	Czech Republic	Europe	1993	invasive (unspecified/other)		Neisseria meningitidis	C	ERR036074	2010-03-15	2017-03-23
15316	0490/93	Czech Republic	Europe	1993	invasive (unspecified/other)		Neisseria meningitidis	C	ERR036075	2010-03-15	2017-03-23
15319	0500/93	Czech Republic	Europe	1993	invasive (unspecified/other)		Neisseria meningitidis	C	ERR036076	2010-03-15	2017-03-23
15325	0512/93	Czech Republic	Europe	1993	invasive (unspecified/other)		Neisseria meningitidis	C	ERR036086	2010-03-15	2017-03-23
15330	0520/93	Czech Republic	Europe	1993	invasive (unspecified/other)		Neisseria meningitidis	C	ERR036090	2010-03-15	2017-03-23
15336	0529/93	Czech Republic	Europe	1993	invasive (unspecified/other)		Neisseria meningitidis	C	ERR036091	2010-03-15	2017-03-23
15342	0535/93	Czech Republic	Europe	1993	invasive (unspecified/other)		Neisseria meningitidis	C	ERR036093	2010-03-15	2017-03-23
15344	0538/93	Czech Republic	Europe	1993	invasive (unspecified/other)		Neisseria meningitidis	C	ERR036094	2010-03-15	2017-03-23
29738	M97 252092	UK	Europe	1997	invasive (unspecified/other)		Neisseria meningitidis	C	ERR558124	2014-06-23	2017-03-23
29739	M97 252093	UK	Europe	1997	invasive (unspecified/other)		Neisseria meningitidis	C	ERR558125	2014-06-23	2017-03-23
29740	M97 252094	UK	Europe	1997	invasive (unspecified/other)		Neisseria meningitidis	C	ERR558126	2014-06-23	2017-03-23
29913	M99 240197	UK	Europe	1999	invasive (unspecified/other)		Neisseria meningitidis	C	ERR1134940	2014-06-23	2017-03-23
29914	M99 240413	UK	Europe	1999	invasive (unspecified/other)		Neisseria meningitidis	C	ERR557947	2014-06-23	2017-03-23
29915	M99 240568	UK	Europe	1999	invasive (unspecified/other)		Neisseria meningitidis	C	ERR1134942	2014-06-23	2017-03-23
29916	M99 240746	UK	Europe	1999	invasive (unspecified/other)		Neisseria meningitidis	C	ERR1134944	2014-06-23	2017-03-23
29917	M99 241004	UK	Europe	1999	invasive (unspecified/other)		Neisseria meningitidis	C	ERR1134946	2014-06-23	2017-03-23
29919	M99 241431	UK	Europe	1999	invasive (unspecified/other)		Neisseria meningitidis	C	ERR1134948	2014-06-23	2017-03-23
29920	M99 242207	UK	Europe	1999	invasive (unspecified/other)		Neisseria meningitidis	C	ERR557949	2014-06-23	2017-03-23
29921	M99 242251	UK	Europe	1999	invasive (unspecified/other)		Neisseria meningitidis	C	ERR1134950	2014-06-23	2017-03-23
29922	M99 242522	UK	Europe	1999	invasive (unspecified/other)		Neisseria meningitidis	C	ERR557950	2014-06-23	2017-03-23
29923	M99 242630	UK	Europe	1999	invasive (unspecified/other)		Neisseria meningitidis	C	ERR1134952	2014-06-23	2017-03-23
29925	M99 243601	UK	Europe	1999	invasive (unspecified/other)		Neisseria meningitidis	C	ERR1134954	2014-06-23	2017-03-23
29926	M99 243956	UK	Europe	1999	invasive (unspecified/other)		Neisseria meningitidis	C	ERR557952	2014-06-23	2017-03-23
29927	M99 243969	UK	Europe	1999	invasive (unspecified/other)		Neisseria meningitidis	C	ERR1134956	2014-06-23	2017-03-23
30185	M96 255770	UK	Europe	1996	invasive (unspecified/other)		Neisseria meningitidis	C	ERR557632	2014-06-23	2017-03-23
30186	M96 255772	UK	Europe	1996	invasive (unspecified/other)		Neisseria meningitidis	C	ERR1134901	2014-06-23	2017-03-23
30187	M96 255773	UK	Europe	1996	invasive (unspecified/other)		Neisseria meningitidis	C	ERR1134903	2014-06-23	2017-03-23
30188	M96 255774	UK	Europe	1996	invasive (unspecified/other)		Neisseria meningitidis	C	ERR557634	2014-06-23	2017-03-23
30189	M96 255775	UK	Europe	1996	invasive (unspecified/other)		Neisseria meningitidis	C	ERR1134905	2014-06-23	2017-03-23
30190	M96 255863	UK	Europe	1996	carrier		Neisseria meningitidis	C	ERR557637	2014-06-23	2017-03-23
30191	M96 255864	UK	Europe	1996	carrier		Neisseria meningitidis	C	ERR557638	2014-06-23	2017-03-23
30192	M96 255871	UK	Europe	1996	carrier		Neisseria meningitidis	C	ERR557639	2014-06-23	2017-03-23
30193	M96 255976	UK	Europe	1996	carrier		Neisseria meningitidis	C	ERR557641	2014-06-23	2017-03-23
30194	M99 240591	UK	Europe	1999	invasive (unspecified/other)		Neisseria meningitidis	C	ERR1134907	2014-06-23	2017-03-23
30195	M99 240592	UK	Europe	1999	invasive (unspecified/other)		Neisseria meningitidis	C	ERR1134909	2014-06-23	2017-03-23
30196	M99 240595	UK	Europe	1999	invasive (unspecified/other)		Neisseria meningitidis	C	ERR557645	2014-06-23	2017-03-23
30197	M99 240706	UK	Europe	1999	invasive (unspecified/other)		Neisseria meningitidis	C	ERR1134911	2014-06-23	2017-03-23
30198	M99 240707	UK	Europe	1999	invasive (unspecified/other)		Neisseria meningitidis	C	ERR1134913	2014-06-23	2017-03-23
30200	M99 240718	UK	Europe	1999	invasive (unspecified/other)		Neisseria meningitidis	C	ERR1134917	2014-06-23	2017-03-23
30201	M99 240719	UK	Europe	1999	invasive (unspecified/other)		Neisseria meningitidis	C	ERR1134919	2014-06-23	2017-03-23
30202	M99 240747	UK	Europe	1999	invasive (unspecified/other)		Neisseria meningitidis	C	ERR557648	2014-06-23	2017-03-23
30203	M99 240748	UK	Europe	1999	invasive (unspecified/other)		Neisseria meningitidis	C	ERR1134921	2014-06-23	2017-03-23
30204	M99 240770	UK	Europe	1999	carrier		Neisseria meningitidis	C	ERR1134923	2014-06-23	2017-03-23
30205	M99 240771	UK	Europe	1999	carrier		Neisseria meningitidis	C	ERR1134925	2014-06-23	2017-03-23
30206	M99 240772	UK	Europe	1999	carrier		Neisseria meningitidis	C	ERR557653	2014-06-23	2017-03-23
30207	M99 240773	UK	Europe	1999	carrier		Neisseria meningitidis	C	ERR1134927	2014-06-23	2017-03-23
30208	M99 240776	UK	Europe	1999	carrier		Neisseria meningitidis	C	ERR1134929	2014-06-23	2017-03-23
30232	M96 252550	UK	Europe	1996	invasive (unspecified/other)		Neisseria meningitidis	C	ERR557668	2014-06-23	2017-03-23
30233	M96 252591	UK	Europe	1996	invasive (unspecified/other)		Neisseria meningitidis	C	ERR1134949	2014-06-23	2017-03-23
30279	2012 107	Portugal	Europe	2012	carrier		Neisseria meningitidis	C	ERR557631	2014-06-23	2017-03-23
30282	2012 253	Portugal	Europe	2012	carrier		Neisseria meningitidis	C	ERR557633	2014-06-23	2017-03-23
36202	BM48	Greece	Europe	1996	invasive (unspecified/other)	CSF	Neisseria meningitidis	C	ERR976804	2015-05-20	2017-03-23
36203	BM48a	Greece	Europe	1996	carrier	throat swab	Neisseria meningitidis	C	ERR976805	2015-05-20	2017-03-23
41784	2839	UK	Europe	1997	invasive (unspecified/other)		Neisseria meningitidis	C	ERR063501	2016-03-17	2017-03-23
41785	2838	UK	Europe	1997	carrier		Neisseria meningitidis	C	ERR063502	2016-03-17	2017-03-23
41786	0395/93	Czech Republic	Europe	1993	carrier	throat swab	Neisseria meningitidis	C	ERR036071	2016-03-17	2017-03-23
41787	0393/93	Czech Republic	Europe	1993	invasive (unspecified/other)		Neisseria meningitidis	C	ERR036083	2016-03-17	2017-03-23
